# Supplementary material for: Selective Control of Eu3+ Radiative Emission by Hyperbolic Metamaterials
Source: Materials (Basel). 2022 Jul 15;15(14):4923. doi: 10.3390/ma15144923 (PMC9322813; doi:10.3390/ma15144923)
Supplement: Supplementary file 1 [file materials-15-04923-s001.zip]

Archive with 1 entries (1 files):
- materials-1807500-supplementary.pdf
